# Supplementary material for: The Preventive Effect of Specific Collagen Peptides against Dexamethasone-Induced Muscle Atrophy in Mice
Source: Molecules. 2023 Feb 18;28(4):1950. doi: 10.3390/molecules28041950 (PMC9960993; doi:10.3390/molecules28041950)
Supplement: Supplementary file 1 [file molecules-28-01950-s001.zip]

Archive with 1 entries (1 files):
- molecules-2138017-supplementary.pdf
